# Supplementary material for: Stability of the standard incus coupling of the Carina middle ear actuator after 1.5T MRI
Source: PLoS One. 2020 Apr 9;15(4):e0231213. doi: 10.1371/journal.pone.0231213 (PMC7144975; doi:10.1371/journal.pone.0231213)
Supplement: S1 File — (XLSX) [file pone.0231213.s001.xlsx]

## Sheet: Summary of results
		Subject
		3918R	3918L	4000R	4000L	4093R	4093L	4100R	4100L	4107R	4107L	XR
Exposure	1	1	1	1	1	1	1	1	1	1	1	1
	2	1	1	1	1	1	1	1	1	1	1	1
	3	1	1	1	1	1	1	1	-	1	1	-
	4	1	1	1	1	1	1	1	-	1	1	-
	5	1	1	1	1	1	1	1	1	1	1	1
	6	1	1	1	1	1	1	1	-	1	1	-
	7	1	1	1	1	1	1	1	-	1	1	-
	8	1	1	1	1	1	1	1	-	1	1	-
	9	1	1	1	1	1	1	1	-	1	1	-
	10	1	1	1	1	1	1	1	1	1	1	1
	0 = actuator unloaded after exposure
	1 = actuator remained loaded

## Sheet: 4100R
Impedances at resonance
Before loading	After loading	1	2	3	4	5	6	7	8	9	10
Frequency (Hz)	Impedance (Ohm)	Impedance (Ohm)	Impedance (Ohm)	Impedance (Ohm)	Impedance (Ohm)	Impedance (Ohm)	Impedance (Ohm)	Impedance (Ohm)	Impedance (Ohm)	Impedance (Ohm)	Impedance (Ohm)
1599.1	138.57	132.45	132.09	132.09	132.09	131.69	131.73	131.12	131.35	131.38	132.37	133.68
Differences
	0	6.12	6.48	6.48	6.48	6.88	6.84	7.45	7.22	7.19	6.2
Mean difference	6.734
Min	6.12
Max	7.45

## Sheet: 4100L
Impedances at resonance
Before loading	After loading	1	2	3	4
Frequency (Hz)	Impedance (Ohm)	Impedance (Ohm)	Impedance (Ohm)	Impedance (Ohm)	Impedance (Ohm)
1903.7	135.68	133.71	132.09	133.51	132.41	135.92
Differences
	0	1.97	3.59	2.17	3.27
Mean difference	2.75
Min	1.97
Max	3.59

## Sheet: 4107R
Impedances at resonance
Before loading	After loading	1	2	3	4	5	6	7	8	9	10
Frequency (Hz)	Impedance (Ohm)	Impedance (Ohm)	Impedance (Ohm)	Impedance (Ohm)	Impedance (Ohm)	Impedance (Ohm)	Impedance (Ohm)	Impedance (Ohm)	Impedance (Ohm)	Impedance (Ohm)	Impedance (Ohm)
1797.9	136.95	132.74	130.77	131.16	130.49	131.43	131.44	131.55	130.11	130.79	129.82	131.42
Differences
	0	4.21	6.18	5.79	6.46	5.52	5.51	5.4	6.84	6.16	7.13
Mean difference	5.92
Min	4.21
Max	7.13

## Sheet: 4107L
Impedances at resonance
Before loading	After loading	1	2	3	4	5	6	7	8	9	10
Frequency (Hz)	Impedance (Ohm)	Impedance (Ohm)	Impedance (Ohm)	Impedance (Ohm)	Impedance (Ohm)	Impedance (Ohm)	Impedance (Ohm)	Impedance (Ohm)	Impedance (Ohm)	Impedance (Ohm)	Impedance (Ohm)
1702.8	134.36	129.12	129.3	128.95	128.73	128.53	128.23	128.56	128.08	128.53	127.88	131.67
Differences
	0	5.24	5.06	5.41	5.63	5.83	6.13	5.8	6.28	5.83	6.48
Mean difference	5.769
Min	5.06
Max	6.48

## Sheet: XR
Impedances at resonance
Before loading	After loading	1	2	5	10
Frequency (Hz)	Impedance (Ohm)	Impedance (Ohm)	Impedance (Ohm)	Impedance (Ohm)	Impedance (Ohm)
1346.6	135.33	128.53	128.85	128.27	128.55	128.9
Differences
	0	6.8	6.48	7.06	6.78
Mean difference	6.78
Min	6.48
Max	7.06

## Sheet: 3918 R
Impedances at resonance
Before loading	After loading	1	2	3	4	5	6	7	8	9	10
Frequency (Hz)	Impedance (Ohm)	Impedance (Ohm)	Impedance (Ohm)	Impedance (Ohm)	Impedance (Ohm)	Impedance (Ohm)	Impedance (Ohm)	Impedance (Ohm)	Impedance (Ohm)	Impedance (Ohm)	Impedance (Ohm)
1599.1	138.57	131.44	133.06	130.79	131.44	130.79	129.82	130.47	131.12	131.44	130.47
Differences
	0	7.13	5.51	7.78	7.13	7.78	8.75	8.1	7.45	7.13	8.1
Mean difference	7.486
Min	5.51
Max	8.75

## Sheet: 3918 L
Temporal bone 3918 Left - T2 actuator 905138
Impedances at resonance
Before loading	After loading	1	2	3	4	5	6	7	8	9	10
Frequency (Hz)	Impedance (Ohm)	Impedance (Ohm)	Impedance (Ohm)	Impedance (Ohm)	Impedance (Ohm)	Impedance (Ohm)	Impedance (Ohm)	Impedance (Ohm)	Impedance (Ohm)	Impedance (Ohm)	Impedance (Ohm)
1902	134	132.09	133.06	132.09	132.09	132.09	133.06	133.39	132.41	132.09	132.41
Differences
	0	1.91	0.94	1.91	1.91	1.91	0.94	0.61	1.59	1.91	1.59
Mean difference	1.522
Min	0.61
Max	1.91

## Sheet: 4000 R
Temporal bone 4000 Right - T2 actuator 906753
Impedances at resonance
Before loading	After loading	1	2	3	4	5	6	7	8	9	10
Frequency (Hz)	Impedance (Ohm)	Impedance (Ohm)	Impedance (Ohm)	Impedance (Ohm)	Impedance (Ohm)	Impedance (Ohm)	Impedance (Ohm)	Impedance (Ohm)	Impedance (Ohm)	Impedance (Ohm)	Impedance (Ohm)
1953.5	135.66	133.06	133.71	133.06	132.74	132.74	133.71	133.39	134.04	134.36	133.39
Differences
	0	2.6	1.95	2.6	2.92	2.92	1.95	2.27	1.62	1.3	2.27
Mean difference	2.24
Min	1.3
Max	2.92

## Sheet: 4000 L
Temporal bone 4000 L - T2 actuator 901062
Impedances at resonance
Before loading	After loading	1	2	3	4	5	6	7	8	9	10
Frequency (Hz)	Impedance (Ohm)	Impedance (Ohm)	Impedance (Ohm)	Impedance (Ohm)	Impedance (Ohm)	Impedance (Ohm)	Impedance (Ohm)	Impedance (Ohm)	Impedance (Ohm)	Impedance (Ohm)	Impedance (Ohm)
1996.7	137.28	133.44	134.09	133.12	136.36	132.9	132.9	134.2	133.88	136.16	133.55
Differences
	0	3.84	3.19	4.16	0.92	4.38	4.38	3.08	3.4	1.12	3.73
Mean difference	3.22
Min	0.92
Max	4.38

[truncated: 2 more sheets: 4093 R, 4093 L]
